# Supplementary material for: NF-κB-Specific Suppression in Cardiomyocytes Unveils Aging-Associated Responses in Cardiac Tissue
Source: Biomedicines. 2025 Jan 17;13(1):224. doi: 10.3390/biomedicines13010224 (PMC11762954; doi:10.3390/biomedicines13010224)
Supplement: Supplementary file 1 [file biomedicines-13-00224-s001.zip]

Archive with 1 entries (1 files):
- biomedicines-3410990-Supplementary Material.pdf
